# Supplementary material for: Selective YAP activation in Procr cells is essential for ovarian stem/progenitor expansion and epithelium repair
Source: eLife. 2022 Mar 14;11:e75449. doi: 10.7554/eLife.75449 (PMC8920503; doi:10.7554/eLife.75449)
Supplement: Figure 3—figure supplement 1—source data 2. [file elife-75449-fig3-figsupp1-data2.zip]

Archive with 9 entries (8 files):
- Figure 3-figure supplement 1-Panel B-source data 1.png
- __MACOSX/
- __MACOSX/._Figure 3-figure supplement 1-Panel B-source data 1.png
- Figure 3-figure supplement 1-Panel C-source data 1.jpg
- __MACOSX/._Figure 3-figure supplement 1-Panel C-source data 1.jpg
- Figure 3-figure supplement 1-Panel D-source data 1.tif
- __MACOSX/._Figure 3-figure supplement 1-Panel D-source data 1.tif
- Figure 3-figure supplement 1-Panel D-source data 2.tif
- __MACOSX/._Figure 3-figure supplement 1-Panel D-source data 2.tif
