# Supplementary material for: Selective YAP activation in Procr cells is essential for ovarian stem/progenitor expansion and epithelium repair
Source: eLife. 2022 Mar 14;11:e75449. doi: 10.7554/eLife.75449 (PMC8920503; doi:10.7554/eLife.75449)
Supplement: Figure 4—figure supplement 2—source data 2. [file elife-75449-fig4-figsupp2-data2.zip]

Archive with 3 entries (2 files):
- Source data-Figure 4-figure supplement 2-2.tif
- __MACOSX/
- __MACOSX/._Source data-Figure 4-figure supplement 2-2.tif
